# Supplementary material for: Evolutionary history and leaf succulence as explanations for medicinal use in aloes and the global popularity of Aloe vera
Source: BMC Evol Biol. 2015 Feb 26;15:29. doi: 10.1186/s12862-015-0291-7 (PMC4342203; doi:10.1186/s12862-015-0291-7)
Supplement: Additional file 1: — GenBank sequence data for taxa studied. Accession/collectors’ numbers and international codes for herbaria where vouchers are deposited are given for sequences from this study: C, Copenhagen; E, Edinburgh; ETH, Addis Ababa; K, Kew; O, Oslo; NBG, Compton; PRE, Pretoria; DNA signifies DNA bank accession; — signifies no sequence. [file 12862_2015_291_MOESM1_ESM.xlsx]

## Sheet: Sheet1
GenBank sequence data for taxa studied.
Accession/ collectors’ numbers and international codes for herbaria where vouchers are deposited are given for sequences from this study: C, Copenhagen; E, Edinburgh; ETH, Addis Ababa; K, Kew; O, Oslo; NBG, Compton; PRE, Pretoria; DNA signifies DNA bank accession; — signifies no sequence.
Plant name	ITS	matK	psbA	rbcL	rps16	trnL-F intron	trnL-F spacer
Agapanthus africanus L. Hoffmanns.	—	AB017306	—	—	—	—	—
Aloe aageodonta L.E.Newton	—	KJ557716, Bjorå & Mbale 793, O	—	—	KJ557472, Bjorå & Mbale 793, O	—	—
Aloe aculeata Pole-Evans	KJ557846, Grace 194, C	KJ557717, Grace 194, C	—	—	KJ557473, Grace 194, C	—	—
Aloe acutissima H.Perrier	AF234348	—	—	—	—	—	—
Aloe affinis A.Berger	KJ557847, Grace 62, K	KJ557718, Grace 62, K	—	—	KJ557474, Grace 62, K	KJ557628, Grace 62, K	—
Aloe albida Stapf Reynolds	JQ025366	—	JQ039242	—	—	—	—
Aloe albiflora Guillaumin	KC893726	KC893697	—	—	KJ557475, Grace 168, C	—	—
Aloe alooides Bolus Druten	JQ025325	—	JQ039243	—	—	—	—
Aloe ammophila Reynolds	AF234347	—	—	—	—	NCBI, Grace 63, K	KJ557672, Grace 62, K
Aloe angelica Pole-Evans	JQ025310	JQ024109	JQ039244	—	—	—	—
Aloe anivoranoensis Rauh & Hebding L.E.Newton & G.D.Rowley	JQ025371	—	JQ039245	—	—	—	—
Aloe ankoberensis M.G.Gilbert & Sebsebe	KJ557848, Grace 148, ETH	KJ557719, Grace 148, ETH	—	—	KJ557476, Grace 148, ETH	—	—
Aloe arborescens Mill.	KC893727	KC893698	JQ039246	JQ024486	KJ557477, Grace 178, C	—	KJ557691, Kew ex hort 1988-3009
Aloe archeri Lavranos	—	KJ557720, Bjorå et al. 203, O	—	—	KJ557478, Bjorå et al. 203, O	—	—
Aloe arenicola Reynolds	KJ557849, R.R. & A.W. Klopper 363, PRE	KJ557721, R.R. & A.W. Klopper 363, PRE	JQ024863	JQ024487	KJ557479, R.R. & A.W. Klopper 363, PRE	—	KJ557692, Brandham, Holmes, Bailes & Johnson 2804, K
Aloe babatiensis Christian & I.Verd.	—	KJ557723, Bjorå 450, O	—	—	KJ557481, Bjorå 450, O	—	—
Aloe bakeri Scott-Elliot	AF234346	—	—	Z73680	—	AJ290254	—
Aloe ballyi Reynolds	—	—	—	—	—	KJ557631, K DNA37824	NCBI, Grace 63, K
Aloe barbertoniae Pole-Evans	—	KJ557724, Grace 85	—	—	KJ557482, Grace 85	KJ557632, Grace 85	—
Aloe benishangulana Sebsebe & Tesfaye	KJ557850, Grace 164, ETH	KJ557725, Grace 164, ETH	—	—	KJ557483, Grace 164, ETH	—	—
Aloe bowiea Schult. & Schult.f.	—	JQ024116	—	JQ024492	—	—	—
Aloe boylei Baker	—	AJ511394	—	AJ512311	KJ557484, Grace 119	—	—
Aloe branddraaiensis Groenew.	KJ557851, Kew ex hort 1957-14502	KJ557726, Kew ex hort 1957-14502	—	—	KJ557485, Kew ex hort 1957-14502	KJ557633, Kew ex hort 1957-14502	—
Aloe brandhamii S.Carter	KJ557852, H. Amir 13, C	KJ557727, H. Amir 13, C	—	—	KJ557486, H. Amir 13, C	—	—
Aloe brevifolia Mill.	KJ557853, Grace 137, PRE	KJ557728, Grace 137, PRE	JQ039248	Q024493	KJ557487, Grace 137, PRE	—	—
Aloe broomii Schönland	KC893728	KC893699	—	—	KJ557488, Grace 196, C	—	—
Aloe buhrii Lavranos	JQ025263	JQ024118	JQ024865	JQ024494	—	—	—
Aloe bulbillifera H.Perrier	KJ557854, Grace 185, C	KJ557729, Grace 185, C	—	AJ512305	KJ557489, Grace 185, C	—	—
Aloe burgersfortensis Reynolds	KJ557855, Grace 89, K	KJ557730, Grace 89, K	—	—	KJ557490, Grace 197, C	—	—
Aloe bussei A.Berger	KJ557856, H. Amir 7, C	KJ557731, H. Amir 7, C	—	—	—	—	—
Aloe cameronii Hemsl.	AF234343	KJ557732, D. Owen 34, K	—	—	KJ557491, Kew ex hort 1980-3995	KJ557634, Kew ex hort 1980-3995	—
Aloe camperi Schweinf.	KJ557857, Grace 153, ETH	KJ557733, Grace 153, ETH	—	—	KJ557492, Grace 153, ETH	—	KJ557694, Kew ex hort 1961-1123
Aloe cannellii L.C.Leach	—	JQ024119	—	JQ024495	—	—	—
Aloe capitata Baker	AY323677	KJ557734, Kew ex hort 2006-1187	—	AY323643	KJ557493, Kew ex hort 2006-1187	—	—
Aloe castanea Schönland	KJ557858, R.R. & A.W. Klopper 420, PRE	KC893700	—	—	KJ557494, R.R. & A.W. Klopper 420, PRE	—	—
Aloe chabaudii Schönland	JQ025299	KJ557735, Bjorå 10, O	JQ039249	—	KJ557495, Bjorå 10, O	—	—
Aloe challisii van Jaarsv. & A.E.van Wyk	JQ025355	—	JQ039250	—	—	—	—
Aloe cheranganiensis S.Carter & Brandham	—	KJ557736, Bjorå 436, O	—	—	KJ557496, Bjorå 436, O	—	KJ557649, Grace 66, K
Aloe chlorantha Lavranos	—	KJ557737, Van Jaarsveld & Grace 174	—	—	KJ557497, Van Jaarsveld & Grace 174	—	—
Aloe chortolirioides A.Berger	JQ025374	—	JQ039251	—	—	—	—
Aloe citrea Guillaumin L.E.Newton & G.D.Rowley	ML0379	ML0379	—	—	ML0379	—	—
Aloe claviflora Burch.	KJ557859, Grace 198, C	KJ557738, Kew ex hort 2009-1310	—	—	KJ557498, Grace 198, C	KJ557635, Kew ex hort 2009-1310	—
Aloe comosa Marloth & A.Berger	KJ557860, R.R. & A.W. Klopper 335, PRE	KJ557739, R.R. & A.W. Klopper 335, PRE	JQ039253	JQ024498	KJ557499, R.R. & A.W. Klopper 335, PRE	—	KJ557695, Kew ex hort 1972-4103
Aloe compressa H.Perrier	AY323678	AY323721	—	AY323644	—	—	KJ557674, Kew ex hort 1994-3336
Aloe comptonii Reynolds	KJ557861, R.R. & A.W. Klopper 296, PRE	KJ557740, R.R. & A.W. Klopper 296, PRE	—	—	KJ557500, R.R. & A.W. Klopper 296, PRE	—	KJ557696, Kew ex hort 1990-1902
Aloe confusa Engl.	—	KJ557741, Bjorå, Hemp & Hemp 850, O	—	—	KJ557501, Bjorå, Hemp & Hemp 850, O	—	—
Aloe conifera H.Perrier	KJ557862, Grace 199, C	KJ557742, Grace 199, C	—	AJ512303	KJ557502, Grace 199, C	—	—
Aloe cremnophila Reynolds & P.R.O.Bally	AF234336	—	—	—	—	—	—
Aloe davyana Schönland	KJ557863, Grace 145, C	KJ557743, Grace 145, C	—	JQ024512	KJ557503, Grace 145, C	KJ557636, Grace 56, K	—
Aloe dawei A.Berger	KC893730	KC893701	—	—	KJ557504, Grace 200, C	—	—
Aloe debrana Christian	—	KJ557744, Grace 146	—	—	KJ557505, Grace 146	—	—
Aloe deltoideodonta Baker	KC893731	KC893702	—	AJ512304	KJ557506, Grace 174, C	—	—
Aloe desertii A.Berger	—	KJ557745, Bjorå Wabuyele, Nordal & Newton 108, O	—	—	KJ557507, Bjorå Wabuyele, Nordal & Newton 108, O	—	KJ557697, Grace 65, K
Aloe dewetii Reynolds	KJ557864, Grace 83, K	KJ557746, Grace 83, K	—	—	KJ557508, Grace 83, K	KJ557637, Grace 83, K	—
Aloe dewinteri Giess	JQ025303	JQ024125	JQ039254	JQ024500	—	—	AJ290254
Aloe diolii L.E.Newton	—	KJ557747, Bjorå 458, O	—	—	KJ557509, Bjorå 458, O	—	—
Aloe distans Haw.	KJ557865, R.R. & A.W. Klopper 345, PRE	KJ557748, R.R. & A.W. Klopper 345, PRE	—	—	KJ557510, R.R. & A.W. Klopper 345, PRE	—	KJ557698, Kew ex hort 1947-52506
Aloe dominella Reynolds	KJ557866, Grace 124, PRE	KJ557749, Grace 124, PRE	—	—	KJ557511, Grace 124, PRE	—	—
Aloe dorotheae A.Berger	KJ557867, Grace 202, C	KJ557750, Brandham 1776, K	—	—	KJ557512, Grace 202, C	—	—
Aloe dyeri Schönland	—	JQ024129	—	JQ024504	—	—	KJ557675, K DNA37824
Aloe ecklonis Salm-Dyck	KJ557868, Grace 105	KJ557751, Grace 105, K	JQ039257	—	KJ557513, Grace 105, K	—	—
Aloe ellenbeckii A.Berger	KJ557869, Kew ex hort 1977-2441	KJ557752, Kew ex hort 1977-2441	—	—	KJ557514, Kew ex hort 1977-2441	KJ557638, Kew ex hort 1977-2441	—
Aloe erinacea D.S.Hardy	—	JQ024130	—	JQ024505	—	—	KJ557676, Grace 85
Aloe esculenta L.C.Leach	—	KJ557753, Bjorå 502, O	—	—	KJ557515, Bjorå 502, O	—	—
Aloe excelsa A.Berger	KC893732	KC893703	JQ039259	—	KJ557516, Grace 203, C	—	—
Aloe falcata Baker	KJ557870, R.R. & A.W. Klopper 339, PRE	KJ557754, R.R. & A.W. Klopper 339, PRE	—	—	KJ557517, R.R. & A.W. Klopper 339, PRE	—	AJ290266
Aloe ferox Mill.	KC893733	KC893704	JQ039260	—	KJ557518, Grace 221, C	—	—
Aloe fibrosa Lavranos & L.E.Newton	KJ557871, Bjorå 830, O	KJ557755, Bjorå 830, O	—	—	KJ557519, Bjorå 830, O	—	KJ557699, S.A. Johnson 1461, K
Aloe fleurentinorum Lavranos & L.E.Newton	KJ557872, A.G. Miller & D. Long 3459, E	KJ557756, A.G. Miller & D. Long 3459, E	—	—	KJ557520, A.G. Miller & D. Long 3459, E	—	—
Aloe flexilifolia Christian	—	KJ557757, Bjorå 10547, O	—	—	KJ557521, Bjorå 10547, O	—	—
Aloe forbesii Balf.f.	AY323688	KJ557758, A. Radcliffe-Smith 503, K	—	—	KJ557522, A. Radcliffe-Smith 503, K	KJ557639, A. Radcliffe-Smith 503, K	—
Aloe fosteri Pillans	KJ557873, Grace 205, C	KJ557759, Grace 205, C	—	JQ024506	KJ557523, Grace 205, C	KJ557640, Kew ex hort 2003-1796	KJ557709, Grace 73, K
Aloe fouriei D.S.Hardy & Glen	JQ025358	—	JQ039261	—	—	—	—
Aloe framesii L.Bolus	KJ557874, R.R. & A.W. Klopper 348, PRE	KJ557760, R.R. & A.W. Klopper 348, PRE	—	—	KJ557524, R.R. & A.W. Klopper 348, PRE	—	—
Aloe gariepensis Pillans	KJ557875, R.R. & A.W. Klopper 376, PRE	KJ557761, R.R. & A.W. Klopper 376, PRE	—	—	KJ557525, R.R. & A.W. Klopper 376, PRE	—	AJ290267
Aloe glauca Mill.	AY323670	KJ557762, Kew ex hort 1936-29002	JQ039262	AJ512313	KJ557526, Kew ex hort 1936-29002	—	—
Aloe globuligemma Pole-Evans	KJ557876, R.R. & A.W. Klopper 423, PRE	KJ557763, R.R. & A.W. Klopper 423, PRE	—	JQ024509	KJ557527, R.R. & A.W. Klopper 423, PRE	—	—
Aloe graciliflora Groenew.	KJ557877, G.F. Smith & E. Figueiredo 14, PRE	KJ557764, Grace 67, K	—	—	KJ557528, Grace 67, K	KJ557641, Grace 67, K	—
Aloe grandidentata Salm-Dyck	KJ557878, Brandham & Cutler 300, K	KJ557765, Brandham & Cutler 300, K	—	—	KJ557529, Brandham & Cutler 300, K	KJ557642, Brandham & Cutler 300, K	KJ557700, Grace 68, K
Aloe greatheadii Schönland	KJ557879, Grace 72, K	KJ557766, Grace 72, K	JQ039264	—	KJ557530, Grace 72, K	KJ557643, Grace 72, K	—
Aloe greenii Baker	KJ557880, Grace 74, K	KJ557767, Grace 74, K	—	—	KJ557531, Grace 74, K	KJ557644, Grace 74, K	—
Aloe haworthioides Baker	JQ025357	KJ557768, Grace 143, C	JQ039265	JQ024513	KJ557532, Grace 143, C	—	—
Aloe hereroensis Engl.	KJ557881, R.R. & A.W. Klopper 409, PRE	JQ024140	JQ039266	JQ024514	KJ557533, R.R. & A.W. Klopper 409, PRE	—	—
Aloe hexapetala Salm-Dyck	JQ025318	JQ024141	—	JQ024515	—	—	—
Aloe hildebrandtii Baker	KJ557882, Brandham, Holmes, Bailes & Johnson 206, K	KJ557769, Brandham, Holmes, Bailes & Johnson 206, K	—	—	KJ557534, Brandham, Holmes, Bailes & Johnson 206, K	—	AJ290269
Aloe humilis L. Mill.	NCBI, Grace 206, C	KJ557770, Grace 206, C	—	—	KJ557535, Grace 206, C	—	KJ557710, Grace 81, K
Aloe inermis Forssk.	AF234328	KJ557771, Kew ex hort 1988-3009	—	AJ512288	KJ557536, Kew ex hort 1988-3009	KJ557645, Kew ex hort 1988-3009	—
Aloe jacksonii Reynolds	AF234329	—	—	—	—	—	—
Aloe jucunda Reynolds	KC893734	KC893706	—	AY323641	KJ557537, Grace 136, C	KJ557646, Brandham, Holmes, Bailes & Johnson 2804, K	—
Aloe juvenna Brandham & S.Carter	KC893735	KC893707	—	AY323640	KJ557538, Grace 207, C	—	KJ557711, Grace 70, K
Aloe karasbergensis Pillans	KJ557883, Grace 208, C	KJ557772, Grace 208, C	—	AJ512283	KJ557539, Grace 208, C	—	—
Aloe kedongensis Reynolds	—	KJ557773, Bjorå, Nordal, Wabuyele & Newton 205, O	—	—	KJ557540, Bjorå, Nordal, Wabuyele & Newton 205, O	—	—
Aloe khamiesensis Pillans	KJ557884, R.R. & A.W. Klopper 336, PRE	KJ557774, R.R. & A.W. Klopper 336, PRE	—	—	KJ557541, R.R. & A.W. Klopper 336, PRE	—	—
Aloe knersvlakensis S.J.Marais	KJ557885, R.R. & A.W. Klopper 359, PRE	KJ557775, R.R. & A.W. Klopper 359, PRE	—	—	KJ557542, R.R. & A.W. Klopper 359, PRE	—	—
Aloe komaggasensis Kritz. & van Jaarsv.	KJ557886, R.R. & A.W. Klopper 364, PRE	KJ557776, R.R. & A.W. Klopper 364, PRE	—	—	KJ557543, R.R. & A.W. Klopper 364, PRE	—	—
Aloe kouebokkeveldensis van Jaarsv. & A.B.Low	—	—	JQ024867	JQ024518	—	—	KJ557677, Kew ex hort 1957-14502
Aloe krapholiana Marloth	KJ557887, R.R. & A.W. Klopper 354, PRE	KJ557777, R.R. & A.W. Klopper 354, PRE	—	—	KJ557544, R.R. & A.W. Klopper 354, PRE	—	—
Aloe kulalensis L.E.Newton & Beentje	—	KJ557778, Bjorå & Newton 130, O	—	—	KJ557545, Bjorå & Newton 130, O	—	—
Aloe lateritia Engl.	KJ557888, Brandham & Cutler 19159, K	KJ557779, Brandham & Cutler 19159, K	—	—	KJ557546, Brandham & Cutler 19159, K	KJ557647, Brandham & Cutler 19159, K	—
Aloe leachii Reynolds	KJ557889, H. Amir 16, C	KJ557780, H. Amir 16, C	—	—	KJ557547, H. Amir 16, C	—	—
Aloe leptosiphon A.Berger	KJ557890, Kew ex hort 1961-1123	KJ557781, Kew ex hort 1961-1123	—	—	KJ557548, Bjorå 545, O	KJ557648, Kew ex hort 1961-1123	—
Aloe lettyae Reynolds	KJ557891, Grace 60, K	KJ557782, Grace 60, K	—	—	KJ557549, Grace 60, K	—	KJ557673, Grace 60, K
Aloe lineata Aiton Haw.	JQ025320	AJ511397	JQ039267	JQ024519	—	—	—
Aloe littoralis Baker	KJ557892, Grace 209, C	KJ557783, Grace 209, C	—	—	KJ557550, Grace 209, C	—	—
Aloe longibracteata Pole-Evans	KJ557893, Grace 66, K	KJ557784, Grace 66, K	—	—	KJ557551, Grace 66, K	KJ557649, Grace 66, K	—
Aloe lutescens Groenew.	JQ025348	—	JQ039270	—	—	—	KJ557678, Kew ex hort 1953-23205
Aloe macra Haw.	—	AJ511381	—	AJ512301	—	—	—
Aloe macrocarpa Tod.	KJ557894, Kew ex hort 1972-4103	NCBI, Kew ex hort 1972-4103	—	—	KJ557552, Kew ex hort 1972-4103	KJ557650, Kew ex hort 1972-4103	AJ290260
Aloe maculata All.	KJ557895, Kew ex hort 1990-1902	KJ557785, Kew ex hort 1990-1902	—	—	KJ557553, Kew ex hort 1990-1902	KJ557651, Kew ex hort 1990-1902	—
Aloe marlothii A.Berger	KJ557896, Grace 188, C	KC893708	—	—	KJ557554, Grace 188, C	—	KJ557708, Grace 59, K
Aloe mawii Christian	—	KJ557786, Bjorå, Stedje, Msekandiana & Magombo 229, O	—	—	KJ557555, Bjorå, Stedje, Msekandiana & Magombo 229, O	—	KJ557654, Kew ex hort 1989-1317
Aloe mcloughlinii Christian	—	KJ557787, Grace 162	—	—	KJ557556, Grace 162	—	KJ557706, Kew ex hort 1993-1708
Aloe melanacantha A.Berger	KJ557897, Grace 210, C	KJ557788, Grace 210, C	JQ039271	JQ024523	KJ557557, Grace 210, C	—	AJ290255
Aloe microstigma Salm-Dyck	KJ557898, R.R. & A.W. Klopper 285, PRE	KJ557789, R.R. & A.W. Klopper 285, PRE	JQ039272	JQ024524	KJ557558, R.R. & A.W. Klopper 285, PRE	—	—
Aloe minima Baker	KJ557469, Klopper & Abbot 464, PRE	KJ557790, Klopper & Abbot 464, PRE	—	—	KJ557559, Klopper & Abbot 464, PRE	—	—
Aloe monotropa I.Verd.	KJ557899, Grace 65, K	KJ557791, Grace 65, K	—	—	KJ557560, Grace 65, K	KJ557652, Grace 65, K	KJ557714, Kew ex hort 1997-6911
Aloe monticola Reynolds	KJ557900, Grace 156, ETH	KJ557792, Grace 156, ETH	—	—	KJ557561, Grace 156, ETH	—	—
Aloe morijensis S.Carter & Brandham	AF234325	—	—	—	—	—	—
Aloe mudenensis Reynolds	KJ557901, Kew ex hort 1947-52506	KJ557793, Kew ex hort 1947-52506	—	—	KJ557562, Kew ex hort 1947-52506	KJ557653, Kew ex hort 1947-52506	—
Aloe munchii Christian	JQ025302	—	JQ039273	—	—	—	—
Aloe mzimbana Christian	KJ557902, Bjorå 47, O	KJ557794, Bjorå 47, O	—	—	KJ557563, Bjorå 47, O	—	—
Aloe ngongensis Christian	—	KJ557795, Bjorå 81, O	—	—	KJ557564, Bjorå 81, O	—	—
Aloe niebuhriana Lavranos	M35112	M35112	—	AY323648	M35112	—	—
Aloe nubigena Groenew.	JQ025356	—	JQ039274	—	—	—	KJ557679, Grace 89, K
Aloe nyeriensis Christian	AF234339	—	—	—	—	—	—
Aloe occidentalis H.Perrier L.E.Newton & G.D.Rowley	—	AJ511380	—	AJ512286	—	—	KJ557680, Kew ex hort 1980-3995
Aloe parvula A.Berger	KJ557903, Grace 140, PRE	KJ557796, Grace 140, PRE	—	—	KJ557565, Grace 140, PRE	—	KJ557704, M.W. Chase 5693, K
Aloe pearsonii Schönland	KJ557904, R.R. & A.W. Klopper 382, PRE	KJ557797, R.R. & A.W. Klopper 382, PRE	JQ024868	JQ024526	KJ557566, R.R. & A.W. Klopper 382, PRE	—	—
Aloe peckii P.R.O.Bally & I.Verd.	AF234323	—	—	—	—	—	—
Aloe peglerae Schönland	KJ557905, Grace 211, C	KJ557798, Grace 211, C	—	—	KJ557567, Grace 211, C	—	—
Aloe pembana L.E.Newton	—	KJ557799, Bjorå & Newton 186, O	—	—	KJ557568, Bjorå & Newton 186, O	—	—
Aloe pendens Forssk.	AF234340	—	—	—	—	—	—
Aloe penduliflora Baker	AF234330	AF234330	—	—	KJ557569, Bjorå et al. 90, O	—	—
Aloe percrassa Tod.	—	KJ557800, S.A. Johnson 1461, K	—	—	KJ557570, S.A. Johnson 1461, K	—	—
Aloe perfoliata L.	JQ025315	JQ024155	—	JQ024527	—	—	—
Aloe perryi Baker	AF234341	—	—	—	—	—	—
Aloe petricola Pole-Evans	KJ557906, Grace 212, C	JQ025300	—	JQ024529	KJ557571, Grace 212, C	—	—
Aloe pictifolia D.S.Hardy	KC893737	KC893710	JQ039277	JQ024530	KJ557572, Grace 144, C	KJ557654, Kew ex hort 1989-1317	NCBI, Kew ex hort 1993-1708
Aloe praetermissa T.A.McCoy & Lavranos	KJ557907, I. McLeish 85/21, K	KJ557801, I. McLeish 85/21, K	—	—	KJ557573, I. McLeish 85/21, K	—	AJ290258
Aloe prinslooi I.Verd. & D.S.Hardy	KJ557908, Grace 68, K	KJ557802, Grace 68, K	—	—	KJ557574, Grace 68, K	KJ557655, Grace 68, K	—
Aloe propagulifera Rauh & razaf. L.E.Newton & G.D.Rowley	JQ025359	—	JQ039279	—	—	—	—
Aloe pruinosa Reynolds	KJ557909, Grace 69, K	KJ557803, Grace 69, K	—	—	KJ557575, Grace 69, K	KJ557656, Grace 69, K	—
Aloe purpurea Lam.	—	—	—	Z73690	—	AJ290269	—
Aloe reitzii Reynolds	KJ557910, Grace 107, PRE	KJ557804, Grace 107, PRE	—	—	KJ557576, Grace 107, PRE	—	KJ557702, Kew ex hort 2008-2158
Aloe retrospiciens Reynolds	KJ557911, Grace 163, ETH	KJ557805, Grace 163, ETH	—	—	KJ557577, Grace 163, ETH	—	—
Aloe reynoldsii Letty	JQ025265	JQ024160	JQ024869	JQ024532	KJ557578, Kew ex hort 2008-2158	KJ557657, Kew ex hort 2008-2158	—
Aloe rupestris Baker	JQ025317	—	JQ039280	—	—	—	—
Aloe sabaea Schweinf.	—	KJ557806, S. Holmes 1872, K	—	—	KJ557579, S. Holmes 1872, K	KJ557658, S. Holmes 1872, K	—
Aloe saundersiae Reynolds Reynolds	JQ025345	—	JQ039281	—	—	—	—
Aloe schelpei Reynolds	KJ557912, Grace 191, C	KJ557807, Grace 191, C	—	—	KJ557580, Grace 191, C	—	—
Aloe scobinifolia Reynolds & P.R.O.Bally	AY323687	AJ511388	—	AJ512307	—	KJ557659, M.W. Chase 5693, K	—
Aloe secundiflora Engl.	KJ557913, H. Amir 1, C	KJ557808, Bjorå & Newton 80, O	—	—	KJ557581, H. Amir 1, C	—	AJ290257
Aloe simii Pole-Evans	—	—	—	—	—	KJ557660, K DNA 37819	—
Aloe sinana Reynolds	KJ557914, Grace 150, ETH	KJ557809, Grace 150, ETH	—	—	KJ557582, Grace 150, ETH	—	—
Aloe sinkatana Reynolds	KC893738	KC893711	—	AJ512306	KJ557583, Grace 135, C	KJ557661, Kew ex hort 1993-1708	KJ557703, S. Holmes 1872, K
Aloe somaliensis W.Watson	AF234334	KJ557810, P.R.O. Bally 7146, K	—	AY323639	KJ557584, P.R.O. Bally 7146, K	—	—
Aloe speciosa Baker	KJ557915, R.R. & A.W. Klopper 289, PRE	KJ557811, R.R. & A.W. Klopper 289, PRE	—	—	KJ557585, R.R. & A.W. Klopper 289, PRE	—	—
Aloe spicata L.f.	KJ557916, Grace 97, K	KC893712	JQ039282	—	KJ557586, Grace 97, K	—	AJ290256
Aloe splendens Lavranos	KJ557917, A.G. Miller & J.A. Nyberg 11519, E	KJ557812, A.G. Miller & J.A. Nyberg 11519, E	—	AY323647	A.G. Miller & J.A. Nyberg 11519/ EDNA 08-01803	—	KJ557681, Kew ex hort 2009-1310
Aloe striata Haw.	KC893740	KC893713	JQ024870	JQ024533	KJ557587, Grace 183, C	KJ557662, Kew ex hort 1993-1708	—
Aloe succotrina Weston	KJ557918, R.R. & A.W. Klopper 317, PRE	KJ557813, R.R. & A.W. Klopper 317, PRE	JQ024873	JQ024539	KJ557588, R.R. & A.W. Klopper 317, PRE	—	—
Aloe suffulta Reynolds	KJ557919, L.C. Leach 11201, K	KJ557814, L.C. Leach 11201, K	—	—	KJ557589, L.C. Leach 11201, K	KJ557663, L.C. Leach 11201, K	—
Aloe suprafoliata Pole-Evans	KC893742, Grace 215, C	KC893715	—	AY323638	KJ557590, Grace 215, C	—	KJ557712, Grace 57, K
Aloe swynnertonii Rendle	KJ557920, Grace 59, K	KJ557815, Grace 59, K	—	—	KJ557591, Grace 59, K	KJ557664, Grace 59, K	—
Aloe thraskii Baker	KJ557921, Grace 216, C	KJ557816, Grace 216, C	JQ039285	JQ024542	KJ557592, Grace 216, C	—	—
Aloe tomentosa Deflers	KC893743	KC893716	—	—	KJ557593, Grace 217, C	—	—
Aloe trichosantha A.Berger	KJ557922, Grace 151, ETH	KJ557817, Grace 151, ETH	—	—	KJ557594, Grace 151, ETH	—	—
Aloe ukambensis Reynolds	—	KJ557818, Bjorå et al. 102, O	—	—	KJ557595, Bjorå et al. 102, O	—	—
Aloe umfoloziensis Reynolds	KJ557923, Grace 73, K	KJ557819, Grace 73, K	—	—	KJ557596, Grace 73, K	KJ557665, Grace 73, K	—
Aloe vanbalenii Pillans	KJ557924, Grace 81, K	KJ557820, Grace 81, K	—	—	KJ557597, Grace 81, K	KJ557666, Grace 81, K	—
Aloe vanrooyenii Gideon F.Sm. & N.R.Crouch	KJ557925, Grace 70, K	KJ557821, Grace 70, K	—	—	KJ557598, Grace 70, K	KJ557667, Grace 70, K	KJ557715, Kew ex hort 1947-29913
Aloe vaombe Decorse & Poiss.	KC893744	KC893717	—	—	KJ557599, Grace 142, C	—	KJ557705, K DNA 37819
Aloe vera L. Burm.f.	KC893746	KC893719	—	AJ512309	KJ557601, Grace 220, C	AJ290255	—
Aloe verdoorniae Reynolds	AF234332	—	—	—	—	—	—
Aloe verecunda Pole-Evans	JQ025346	AJ511395	JQ039286	AJ512312	—	—	—
Aloe viguieri H.Perrier	KJ557926, Grace 193, C	KJ557822, Grace 193, C	—	AJ512302	KJ557602, Grace 193, C	—	—
Aloe vogtsii Reynolds	KJ557927, Grace 57, K	KJ557823, Grace 57, K	—	—	KJ557603, Grace 57, K	KJ557668, Grace 57, K	—
Aloe volkensii Engl.	—	KJ557824, Bjorå & Hemp 524, O	—	—	KJ557604, Bjorå & Hemp 524, O	—	—
Aloe vossii Reynolds	JQ025347	—	JQ039287	—	—	—	—
Aloe vryheidensis Groenew.	JQ025308	—	JQ039288	—	—	—	—
Aloe weloensis Sebsebe	KJ557470, Grace 157, ETH	KJ557825, Grace 157, ETH	—	—	KJ557605, Grace 157, ETH	—	—
Aloe welwitschii Klopper & Gideon F.Sm.	JQ025344	AJ511393	JQ039295	AJ512284	—	—	—
Aloe yemenica J.R.I.Wood	—	KJ557826, A.G. Miller & D. Long 3271, E	—	—	KJ557606, A.G. Miller & D. Long 3271, E	—	—
Aloe zebrina Baker	KJ557928, Grace 63, K	KJ557827, Grace 63, K	—	—	KJ557607, Grace 63, K	—	—
Aloiampelos ciliaris Haw. Klopper & Gideon F.Sm.	AY323663	JQ024121	JQ024866	AJ512287	KJ557608, Kew ex hort 1973-2917	KJ557669, Kew ex hort 1973-2917	—
Aloiampelos commixta A.Berger Klopper & Gideon F.Sm.	KJ557929, R.R. & A.W. Klopper 326, PRE	KJ557828, R.R. & A.W. Klopper 326, PRE	JQ039252	JQ024497	KJ557609, R.R. & A.W. Klopper 326, PRE	KJ557670, Kew ex hort 1997-6911	—
Aloiampelos gracilis Haw. Klopper & Gideon F.Sm.	JQ025330	—	JQ039263	JQ024510	—	—	—
Aloiampelos juddii Van Jaarsv Klopper & Gideon F.Sm.	—	—	—	JQ024517	—	—	KJ557682, Grace 56, K
Aloiampelos striatula Haw Klopper & Gideon F.Sm.	KJ557930, R.R. & A.W. Klopper 284, PRE	KJ557829, R.R. & A.W. Klopper 284, PRE	JQ024872	—	KJ557610, R.R. & A.W. Klopper 284, PRE	—	—
Aloiampelos tenuior Haw. Klopper & Gideon F.Sm.	AF234326	JQ024168	JQ039284	JQ024540	—	—	—
Aloidendron barberae Dyer Klopper & Gideon F.Sm.	AY323661	KJ557830, Kew ex hort 1947-29913	JQ024864	AJ512294	KJ557611, Kew ex hort 1947-29913	KJ557671, Kew ex hort 1947-29913	—
Aloidendron dichotomum Masson Klopper & Gideon F.Sm.	KJ557931, Grace 187, C	KJ557831, R.R. & A.W. Klopper 356	JQ039256	JQ024503	KJ557612, R.R. & A.W. Klopper 356	—	—
Aloidendron eminens Reynolds & P.R.O.Bally Klopper & Gideon F.Sm.	JQ025369	—	JQ039258	—	—	—	—
Aloidendron pillansii L.Guthrie Klopper & Gideon F.Sm.	KJ557932, R.R. & A.W. Klopper 386, PRE	KJ557832, R.R. & A.W. Klopper 386, PRE	—	AJ512292	KJ557613, R.R. & A.W. Klopper 386, PRE	—	—
Aloidendron ramosissimum Pillans Klopper & Gideon F.Sm.	KJ557933, R.R. & A.W. Klopper 378, PRE	KJ557833, R.R. & A.W. Klopper 378, PRE	—	AJ512293	KJ557614, R.R. & A.W. Klopper 378, PRE	—	—
Aristaloe aristata (Haw.) Boatwr. & J.C. Manning	AY323651	KJ557722, Grace 139	JQ039247	AJ512319	KJ557480, Grace 139	KJ557630, Kew ex hort 1994-3336	—
Asphodeline lutea L. Rchb.	—	JQ435527	—	AJ512277	—	AJ290256	—
Asphodelus aestivus Brot.	—	AJ511415	—	AJ512314	—	AJ290257	—
Astroloba bullulata Jacq. Uitewaal	—	JQ024172	—	JQ024544	—	—	KJ557683, Grace 83, K
Astroloba foliolosa Haw. Uitewaal	JQ025351	KJ557834, Brandham & Cutler 71681, K	JQ039291	Z73683	KJ557615, Brandham & Cutler 71681, K	AJ290258	—
Astroloba rubriflora L.Bolus G.F.Sm. & J.C.Manning	KJ557471, Kew ex hort 1993-2683	KJ557835, Kew ex hort 1993-2683	JQ039293	JQ024549	KJ557616, Kew ex hort 1993-2683	AJ290268	—
Astroloba spiralis L. Uitewaal	—	JQ024178	—	JQ024550	—	—	—
Bulbine frutescens L. Willd.	AY323650	AJ511414	—	AJ512323	—	—	—
Bulbine succulenta Compton	—	JQ435528	—	Z73684	—	AJ290260	—
Bulbinella nana P.L.Perry	—	AJ511419	—	AJ512325	—	—	—
Corynotheca micrantha Lindl. Druce	—	JQ435537	—	—	—	—	—
Dianella ensifolia L. DC.	—	JQ435538	—	—	—	—	—
Dianella javanica Blume Kunth.	—	JQ435543	—	—	—	—	—
Eremurus himalaicus Baker	—	AJ511417	—	AJ512291	—	—	KJ557684, Kew ex hort 1977-2441
Eremurus stenophyllus Boiss. & Buhse Baker	—	AJ511418	—	AJ512324	—	—	—
Gasteria acinacifolia J.Jacq. Haw.	—	KJ557836, K DNA 1120	—	AY323627	KJ557617, K DNA 1120	—	—
Gasteria baylissiana Rauh	—	KJ557837, Kew ex hort 1994-3432	—	—	KJ557618, Kew ex hort 1994-3432	—	—
Gasteria carinata Mill. Duval	KJ557935, Grace 130, PRE	KJ557838, Grace 130, PRE	JQ039297	JQ024556	KJ557619, Grace 130, PRE	—	—
Gasteria glauca van Jaarsv.	KJ557936, J. Damgaard 411, C	KJ557839, J. Damgaard 411, C	JQ024883	JQ024565	KJ557620, J. Damgaard 411, C	—	AJ290268
Gasteria rawlinsonii Oberm.	KJ557937, Grace 141, C	KJ557840, Grace 141, C	JQ024889	JQ024573	KJ557621, Grace 141, C	—	—
Gonialoe variegata (L.) Boatwr. & J.C. Manning	KC893745	KC893718	—	JQ024543	KJ557600, Grace 177, C	—	KJ557707, L.C. Leach 11201, K
Haworthia cooperi Baker	JQ025227	KJ557843, K DNA26849	JQ024895	JQ024631	—	—	—
Haworthia decipiens Poelln.	JQ025233	KJ557844, K DNA 26859	JQ024901	JQ024651	KJ557624, K DNA 26859	—	—
Haworthia kingiana Poelln.	JQ025340	JQ024310	JQ039309	JQ024688	—	—	—
Haworthia pumila (Ait.) Haw.	JQ025353	JQ024438	JG039319	JQ024814	—	—	—
Haworthiopsis attenuata Haw. Haw.	KJ557938, Grace 138, PRE	KJ557841, Grace 138, PRE	JQ039300	JQ024608	KJ557622, Grace 138, PRE	—	—
Haworthiopsis coarctata Haw.	JQ025296	KJ557842, Brandham & Cutler 86923, K	JQ024894	JQ024629	KJ557623, Brandham & Cutler 86923, K	—	KJ557701, Grace 69, K
Haworthiopsis koelmaniorum (Oberm. & D.S.Hardy) Boatwr. & J.C. Manning	JQ025293	JQ024311	JQ024909	JQ024689	—	—	—
Hemerocallis littorea Makino	—	JQ435539	—	—	—	—	—
Hensmania chapmanii Keighery	—	JQ435540	—	—	—	—	—
Jodrellia migiurtina Chiov. Baijnath.	—	—	—	Y17335	—	AJ290266	—
Johnsonia pubescens Lindl.	—	JQ435541	—	—	—	—	KJ557685, A. Radcliffe-Smith 503, K
Kniphofia galpinii Baker	—	AJ511423	—	AJ512329	—	—	KJ557686, Kew ex hort 2003-1796
Kniphofia praecox Baker	—	AJ511424	—	AJ512276	—	—	—
Kniphofia thomsonii Baker	KC893751	KC893724	—	—	KJ557625, C DNA 559	—	—
Kniphofia triangularis Kunth	—	AJ511422	—	AJ512328	—	—	—
Kniphofia uvaria L. Oken	—	KJ557845, M.W. Chase 120	—	Z73689	KJ557626, M.W. Chase 120	AJ290267	—
Kumara plicatilis Med.	KJ557939, Grace 213, C	KC893725	JQ039278	JQ024531	KJ557627, Grace 213, C	—	—
Pasithea caerulea Ruiz & Pav. D.Don	—	JQ435576	—	—	—	—	—
Phormium tenax J.R.Forst. & G.Forst.	—	JQ435542	—	—	—	—	—
Simethis planifolia L. Gren. & Godr.	—	JQ435544	—	—	—	—	—
Stypandra glauca R.Br.	—	JQ435545	—	—	—	—	KJ557687, Grace 67, K
Trachyandra involucrata Baker Oberm.	—	AJ511420	—	AJ512326	—	—	KJ557688, Brandham & Cutler 300, K
Tricoryne elatior R.Br.	—	JQ435547	—	—	—	—	KJ557689, Grace 72, K
Xanthorrhoea resinosa Pers.	—	HM640663	—	—	—	—	KJ557690, Grace 74, K
